# Supplementary material for: A Novel Distachionate from Breynia distachia Treats Inflammations by Modulating COX-2 and Inflammatory Cytokines in Rat Liver Tissue
Source: Molecules. 2022 Apr 18;27(8):2596. doi: 10.3390/molecules27082596 (PMC9027007; doi:10.3390/molecules27082596)
Supplement: Supplementary file 1 [file molecules-27-02596-s001.zip]

Archive with 1 entries (1 files):
- molecules-1600227-supplementary.pdf
